# Supplementary material for: Accessible Biofabrication of Anatomically Inspired Hollow and Branched Hydrogel Constructs by Soft Templating (Sof-T)
Source: Bioengineering (Basel). 2026 Jul 21;13(7):838. doi: 10.3390/bioengineering13070838 (PMC13404534; doi:10.3390/bioengineering13070838)
Supplement: Supplementary file 1 [file bioengineering-13-00838-s001.zip]

Archive with 1 entries (1 files):
- bioengineering-4425118-supplementary.pdf
